# Supplementary material for: Immune cell single-cell RNA sequencing analyses link an age-associated T cell subset to symptomatic benign prostatic hyperplasia
Source: Front Immunol. 2025 Jul 7;16:1585446. doi: 10.3389/fimmu.2025.1585446 (PMC12278823; doi:10.3389/fimmu.2025.1585446)
Supplement: Supplementary file 5 [file Table1.xlsx]

## Sheet: P Values
IL6
Šídák's multiple comparisons test	Summary	Adjusted P Value
BPH1579 No Tx vs. BPH1579 GZMK	ns	0.996
BPH1579 No Tx vs. BPH1579 Doxo	ns	0.776
BPH1579 No Tx vs. BPH1579 Doxo + GZMK	****	<0.0001
BPH1531 No Tx vs. BPH1531 GZMK	***	0.0005
BPH1531 No Tx vs. BPH1531 Doxo	ns	0.3202
BPH1531 No Tx vs. BPH1531 Doxo + GZMK	ns	0.1783
BHPrS1 No Tx vs. BHPrS1 GZMK	ns	0.2396
BHPrS1 No Tx vs. BHPrS1 Doxo	ns	>0.9999
BHPrS1 No Tx vs. BHPrS1 Doxo + GZMK	***	0.0002
CXCL8
Šídák's multiple comparisons test	Summary	Adjusted P Value
BPH1579 No Tx vs. BPH1579 GZMK	****	<0.0001
BPH1579 No Tx vs. BPH1579 Doxo	****	<0.0001
BPH1579 No Tx vs. BPH1579 Doxo + GZMK	****	<0.0001
BPH1531 No Tx vs. BPH1531 GZMK	ns	>0.9999
BPH1531 No Tx vs. BPH1531 Doxo	ns	0.7202
BPH1531 No Tx vs. BPH1531 Doxo + GZMK	ns	0.9998
BHPrS1 No Tx vs. BHPrS1 GZMK	****	<0.0001
BHPrS1 No Tx vs. BHPrS1 Doxo	****	<0.0001
BHPrS1 No Tx vs. BHPrS1 Doxo + GZMK	****	<0.0001
CCL5
Šídák's multiple comparisons test	Summary	Adjusted P Value
BPH1579 No Tx vs. BPH1579 GZMK	ns	>0.9999
BPH1579 No Tx vs. BPH1579 Doxo	ns	>0.9999
BPH1579 No Tx vs. BPH1579 Doxo + GZMK	*	0.0417
BPH1531 No Tx vs. BPH1531 GZMK	ns	>0.9999
BPH1531 No Tx vs. BPH1531 Doxo	ns	>0.9999
BPH1531 No Tx vs. BPH1531 Doxo + GZMK	ns	0.3442
BHPrS1 No Tx vs. BHPrS1 GZMK	***	0.0003
BHPrS1 No Tx vs. BHPrS1 Doxo	****	<0.0001
BHPrS1 No Tx vs. BHPrS1 Doxo + GZMK	ns	0.2395
CCL2
Šídák's multiple comparisons test	Summary	Adjusted P Value
BPH1579 No Tx vs. BPH1579 GZMK	ns	>0.9999
BPH1579 No Tx vs. BPH1579 Doxo	ns	0.1192
BPH1579 No Tx vs. BPH1579 Doxo + GZMK	ns	0.1192
BPH1531 No Tx vs. BPH1531 GZMK	ns	>0.9999
BPH1531 No Tx vs. BPH1531 Doxo	ns	0.2185
BPH1531 No Tx vs. BPH1531 Doxo + GZMK	ns	0.2185
BHPrS1 No Tx vs. BHPrS1 GZMK	ns	0.1029
BHPrS1 No Tx vs. BHPrS1 Doxo	***	0.0001
BHPrS1 No Tx vs. BHPrS1 Doxo + GZMK	***	0.0001
CXCL8
Šídák's multiple comparisons test	Summary	Adjusted P Value
BPH1579 No Tx vs. BPH1579 GZMK	****	<0.0001
BPH1579 No Tx vs. BPH1579 Doxo	****	<0.0001
BPH1579 No Tx vs. BPH1579 Doxo + GZMK	****	<0.0001
BPH1531 No Tx vs. BPH1531 GZMK	ns	>0.9999
BPH1531 No Tx vs. BPH1531 Doxo	ns	0.7202
BPH1531 No Tx vs. BPH1531 Doxo + GZMK	ns	0.9998
BHPrS1 No Tx vs. BHPrS1 GZMK	****	<0.0001
BHPrS1 No Tx vs. BHPrS1 Doxo	****	<0.0001
BHPrS1 No Tx vs. BHPrS1 Doxo + GZMK	****	<0.0001
CXCL1
Šídák's multiple comparisons test	Summary	Adjusted P Value
BPH1579 No Tx vs. BPH1579 GZMK	****	<0.0001
BPH1579 No Tx vs. BPH1579 Doxo	*	0.0128
BPH1579 No Tx vs. BPH1579 Doxo + GZMK	*	0.0128
BPH1531 No Tx vs. BPH1531 GZMK	**	0.002
BPH1531 No Tx vs. BPH1531 Doxo	****	<0.0001
BPH1531 No Tx vs. BPH1531 Doxo + GZMK	****	<0.0001
BHPrS1 No Tx vs. BHPrS1 GZMK	****	<0.0001
BHPrS1 No Tx vs. BHPrS1 Doxo	****	<0.0001
BHPrS1 No Tx vs. BHPrS1 Doxo + GZMK	****	<0.0001
